# Supplementary material for: Ostracism, Psychological Capital, Perceived Social Support and Depression among Economically Disadvantaged Youths: A Moderated Mediation Model
Source: Int J Environ Res Public Health. 2021 Oct 27;18(21):11282. doi: 10.3390/ijerph182111282 (PMC8582752; doi:10.3390/ijerph182111282)
Supplement: Supplementary file 1 [file ijerph-18-11282-s001.zip]

Archive with 1 entries (1 files):
- ijerph-1428360-supplementary.pdf
